# Supplementary material for: Evaluating firefly extinction risk: Initial red list assessments for North America
Source: PLoS One. 2021 Nov 17;16(11):e0259379. doi: 10.1371/journal.pone.0259379 (PMC8598072; doi:10.1371/journal.pone.0259379)
Supplement: S1 Table — Species name: †: Awaiting publication on the IUCN Red List. RL category: DD*: Potentially threatened DD species. Occurrence and Distribution: Extant (E): Species has been reported since 2000; Presence uncertain (U): Species reported prior to 2000; Possibly Extant (PE): No known records but habitat or locality is appropriate and species may occur here; Possibly Extinct (PX): Species has not been seen in many years despite comprehensive survey efforts. (XLSX) [file pone.0259379.s001.xlsx]

## Sheet: Checklist
				Occurrence- Country				Distribution - United States
Species	Taxonomic authority	RL category	Endemism	US	Canada	Mexico	Others	AK	AL	AR	AZ	CA	CO	CT	DC	DE	FL	GA	IA	ID	IL	IN	KS	KY	LA	MA	MD	ME	MI	MN	MO	MS	MT	NC	ND	NE	NH	NJ	NM	NV	NY	OH	OK	OR	PA	RI	SC	SD	TN
Aspisoma ignitum	(Linnaeus, 1767)	LC		U		U	E										U
Bicellonycha wickershamorum	Cicero, 1982	VU	Arizona Endemic	E							E
Bicellonycha wickershamorum ssp. piceum	Cicero, 1982	EN	Arizona Endemic	E							U
Bicellonycha wickershamorum ssp. wickershamorum	Cicero, 1982	VU	Arizona Endemic	E							E
Brachylampis blaisdelli	VanDyke, 1939	DD	California Endemic	U								U
Brachylampis sanguinicollis	VanDyke, 1939	DD	California Endemic	U								U
Ellychnia alexanderi	Fender, 1969	DD		U							U		U
Ellychnia autumnalis	Melsheimer, 1852	DD		U	U			U												U		U								U			U	U				U			U	U			U	U
Ellychnia bivulnerus	Green, 1949	DD	Arizona Endemic	E							U
Ellychnia californica	Motschulsky, 1854	DD		E	E							E																																E
Ellychnia captiosa	Fender, 1969	DD	California Endemic	U								U
Ellychnia corrusca	(Linnaeus, 1767)	LC		E	E				E				E	E			E	E	E		E	E	E	E	E	E	E	E	E	E	E		E	E	E		E	E	E		E	E			E	E			E
Ellychnia facula	LeConte, 1857	DD		E	E															U													E											U
Ellychnia flavicollis	(LeConte, 1868)	DD		E								U	E																										E	U
Ellychnia granulicollis	Fender in Hatch, 1962	DD		E																													U											E
Ellychnia greeni	Fender in Hatch, 1962	LC		E	E							U																																U
Ellychnia hatchi	Fender in Hatch, 1962	LC		E	E							E																					E											E
Ellychnia irrorata	Fender, 1969	DD		U							U
Ellychnia lacustris	LeConte, 1852	DD		U																						U	U	U	U	U							U				U								U
Ellychnia megista	Fender, 1970	DD	California Endemic	E								E
Ellychnia obscurevittata	Fender in Hatch, 1962	DD	Oregon Endemic	U																																								U
Ellychnia simplex	(LeConte, 1885)	DD	Arizona Endemic	E							E
Lucidota atra	(G.A. Olivier, 1790)	LC		E	E				E	E				E		E	E	E	E		E	E	E	E	E	E	E	E	E	E	E	E		E		E	E				E	E	E		E	E	E		E
Lucidota luteicollis	(LeConte, 1878)	VU	Florida Endemic	E													E
Lucidota punctata	(LeConte, 1852)	LC		E	E				E					E				E				E		E		E	E		E			E		E							E	E			E				E
Micronaspis floridana	Green, 1948	EN		E													E
Microphotus angustus	LeConte, 1874	LC		E		E					E	E																											U
Microphotus chiricahuae	Green, 1959	DD	Arizona Endemic	U							U
Microphotus dilatatus	LeConte, 1866	DD		E		E					E
Microphotus fragilis	E. Olivier, 1912	DD*	Arizona Endemic	E							E
Microphotus octarthrus	Fall, 1912	DD		E		U					E																												E
Microphotus pecosensis	Fall, 1912	DD		E		U					E		U																										E
Nelsonphotus aridus	Cicero, 2006	DD		U		U						U
Paraphausis eximius	Green, 1949	DD*	Arizona Endemic	E							E
Phausis californica	Fender, 1966	DD		U								U
Phausis dorothae	Fender in Hatch, 1962	DD		E								E																																U
Phausis inaccensa	LeConte, 1878	LC		E					E	E								E				E							E	E		E		E									E		E				E
Phausis luminosa	Fender, 1966	DD		U						U																																	U
Phausis marina	Fender, 1966	DD	California Endemic	U								U
Phausis nigra	Hopping, 1937	DD	British Columbia Endemic		E
Phausis reticulata	(Say, 1825)	LC	US Endemic	E					E								E	E			E	E		E										E													E		E
Phausis rhombica	Fender in Hatch, 1962	DD		E	E																																							U
Phausis riversi	(LeConte, 1884)	DD		E								E																																U
Phausis skelleyi	Fender in Hatch, 1962	DD		U																																								U
Photinus acuminatus	Green, 1956	EN		U					PE								PX	U														U		PX								U					PE
Photinus aquilonius	Lloyd, 1969	DD		U	U																					U		E	U	U																		U
Photinus ardens	LeConte, 1852	DD		U	U																U					U		E	U	U											U				U
Photinus australis	Green, 1956	LC	US Endemic	E					E	E							E	E			E	E									E	E		E															E
Photinus brimleyi	Green, 1956	LC	US Endemic	E					E	U								E						E										E									U						E
Photinus carolinus	Green, 1956	LC	US Endemic	E														E						E										E							E	E			E				E
Photinus collustrans	LeConte, 1878	DD*	US Endemic	U													U	U
Photinus concisus	Lloyd, 1968	LC	Texas Endemic	E
Photinus consanguineus	LeConte, 1852	LC		E	E	U			E	E				E	E	E	E	E			E	E		E	E	E	E	E	E		E	E		E			E	E			E	E	E		E	E	E		E
Photinus consimilis	Green, 1956	DD		E		U			E	E					E	E	E	E			E	E		E	E		E		E		E	E		E				E			E	E	E		E		E		E
Photinus cookii	Green, 1956	DD	US Endemic	E					U								U				U			U							E			U															U
Photinus curtatus	Green, 1956	LC		E	E														E		E	E	E						E		E					E					E	E	E		E			E
Photinus dimissus	LeConte, 1881	NT	US Endemic	E																																							U
Photinus floridanus	Fall, 1927	DD	US Endemic	E					PE							E	U	PE									PE							PE													PE
Photinus frosti	Green, 1956	DD	US Endemic	U													U								U
Photinus granulatus	Fall, 1927	DD*	US Endemic	E						U													E																				U
Photinus greeni	Lloyd, 1969	LC	US Endemic	E										PE			E	PE								E	E							PE			E	PE			PE				PE	PE	PE
Photinus ignitus	Fall, 1927	LC		E	E				E					E		E										E	E	E		E				E			E	E			E				E	E
Photinus immaculatus	Green, 1956	DD	Texas Endemic	U
Photinus indictus	(LeConte, 1881)	LC		E	E	U			E	E								E			E	E	E		E				E	E	E					E					E	E			E			E	E
Photinus knulli†	Green, 1956	VU		E		U					E
Photinus lineellus	LeConte, 1852	DD	US Endemic	E					U								E															U
Photinus macdermotti	Lloyd, 1966	LC		E	PE				PE	PE				PE	PE	E	E	PE			PE	PE	PE	E	PE	E	PE		E		PE	PE		E			PE	PE			E	PE	E		E		E		E
Photinus marginellus	LeConte, 1852	LC		E	E				E	PE				E	PE	E			E		E	E		E	E	E	E		E	E	E	E		E			E	E			E	E			E	PE	PE		E
Photinus obscurellus	LeConte, 1851	LC		E	E									E	PE	PE					E	E				E	E	E	E	E					E		E	E			E	E			E	PE		E
Photinus punctulatus	LeConte, 1852	DD		U															U		U		U								U												U
Photinus pyralis	(Linnaeus, 1767)	LC		E	E				E	E	PE		PX	E	E	E	E	E	E		E	E	E	E	E		E		E	E	E	E		E		E		E			E	E	E		E	E	E	E	E
Photinus sabulosus	Green, 1956	LC		E	E				E							E					E			E			E					E		E				E			E	E			E				E
Photinus scintillans	(Say, 1825)	LC	US Endemic	E											E	E						E					E											E			E	E			E
Photinus stellaris	Fall, 1927	LC	Texas Endemic	E
Photinus tanytoxus	Lloyd, 1966	DD	US Endemic	U													U	U
Photinus tenuicinctus	Green, 1956	DD	US Endemic	U						U																																	U
Photinus texanus	Green, 1956	LC		E		U
Photinus umbratus	LeConte, 1878	DD		U					U								U	U							U							U		U													U
Photuris aureolucens	Barber, 1951	DD	Wisconsin Endemic	U
Photuris bethaniensis	McDermott, 1953	CR	Delaware Endemic	E												E
Photuris caerulucens	Barber, 1951	DD	US Endemic	E																										U
Photuris cinctipennis	Barber, 1951	EN		E												E											E
Photuris congener	LeConte, 1852	DD	US Endemic	E													E	PE
Photuris divisa	LeConte, 1852	LC	US Endemic	E																	E		E								E												E
Photuris fairchildi	Barber, 1951	LC		E	E									E	PE	PE		E	E		PE	PE		E		E	E	E	E	E	E			E		E	E	E			E	E			PE		E	E	E
Photuris flavicollis	Fall, 1927	VU	Texas Endemic	E
Photuris floridana	Fall, 1927	DD	Florida Endemic	U													U
Photuris forresti†	Lloyd, 2018	EN	US Endemic	E																																											E		E
Photuris frontalis	LeConte, 1852	LC	US Endemic	E					E						E	E	E	E									E					E		E													E		E
Photuris hebes	Barber, 1951	LC	US Endemic	E						E					E	E		E				E					E							E							E	E	E		E		E		E
Photuris lineaticollis	(Motschulsky, 1854)	DD	Florida Endemic	U													U
Photuris lloydi	McDermott, 1966	LC	Florida Endemic	E													E
Photuris lucicrescens	Barber, 1951	LC	US Endemic	E					E	E					E	E		E	E		E	E	E	E	E	E	E				E	E		E		E		E			E	E			E		E		E
Photuris missouriensis	McDermott, 1962	DD	US Endemic	U						U									U				U	U							U											U
Photuris mysticalampas	Heckscher, 2013	EN	Delaware Endemic	E												E
Photuris pensylvanica	(DeGeer, 1774)	VU	US Endemic	E											U	E											E											U			U				U
Photuris potomaca	Barber, 1951	DD	US Endemic	U										U	U									U			U															U
Photuris pyralomima	Barber, 1951	EN	US Endemic	E												E																									PX
Photuris quadrifulgens	Barber, 1951	LC	US Endemic	E					E	E				E				E	PE		E	E		E		E	E		E		E	E		E				E			E	E	E		E		E		E
Photuris salina	Barber, 1951	NT	US Endemic	E												E											E											E
Photuris tremulans	Barber, 1951	LC	US Endemic	E					E	PE				PE	PE	PE		PE			PE	PE		PE		E	PE				PE	PE		PE				PE			PE	PE	PE		PE		PE		E
Photuris versicolor	(Fabricius, 1798)	LC	US Endemic	E					E						E	E	E	E			E	E	PE	E			E				PE	E		E				E			E	E			E		E		E
Photuris walldoxeyi	Faust and Davis, 2019	VU	US Endemic	E																	E	E										E																	E
Pleotomodes knulli	Green, 1949	DD	Florida Endemic	U													U
Pleotomodes needhami†	Green, 1948	EN	Florida Endemic	E													E
Pleotomus nigripennis	LeConte, 1885	DD		E		E					E	PE																											U
Pleotomus pallens	LeConte, 1866	LC		E		E																	E																				E
Pollaclasis bifaria	(Say, 1835)	DD		E	E				PE								E	PE			PE	E		PE	E				PE			E		PE							PE	E			PE		PE		E
Prolutacea pulsator	(Cicero, 1984)	DD		E		PE					E
Pterotus curticornis	Chemsak, 1978	DD		E		PE					PE	U																											PE
Pterotus obscuripennis	LeConte, 1859	LC		E		E						E																																E
Pyractomena angulata	(Say, 1825)	LC		E	E	E			E	E				E	E	E	E	E	E		E	E	E	E	E	E	E	E	E	E	E	E		E	E	E	E	E			E	E	E		E	E	E	E	E
Pyractomena angustata	LeConte, 1851	DD*	US Endemic	U					U								U	U														U
Pyractomena barberi	Green, 1957	DD*	Florida Endemic	U													U
Pyractomena borealis	(Randall, 1828)	LC		E	E				E	E				E	E	E	E	E	E		E	E	E	E	E	E	E	E	E	E	E	E		E			E	E			E	E	E		E	E	E		E
Pyractomena dispersa	Green, 1957	DD		E	E				E	E	U		E	E	E	U		E	PE	E	PE		PE	E		E	E	E	E		E	E	PE		E	PE	E	E	PE		E	E	E		E	PE		PE	E
Pyractomena ecostata	(LeConte, 1878)	EN	US Endemic	E					E							E	E																					E
Pyractomena floridana	Green, 1957	DD*	US Endemic	U					U								U															U
Pyractomena limbicollis	Green, 1957	DD	Florida Endemic	U													U
Pyractomena linearis	LeConte, 1852	DD		E	E																					E		U	U	U							U				U				U
Pyractomena lucifera	Melsheimer, 1845	DD		E	E				E						E	E	E	E			E	E			E	E	E		E	E		E		E	E						E	E	E		E		E	E
Pyractomena marginalis	Green, 1957	DD	US Endemic	E					U	U				U	U			U			U					U	U	U						U			U	U			U		U		E		U		E
Pyractomena palustris	Green, 1957	DD	US Endemic	U					PE	U					U												U				PE	U																	U
Pyractomena punctiventris	LeConte, 1878	LC		E		U
Pyractomena similis	Green, 1957	DD	US Endemic	U					U																		U					U															U
Pyractomena sinuata	Green, 1957	DD*		E	PE									E							PE		PE							PE					E	E	PE								PE			PE
Pyractomena vexillaria†	Gorham, 1881	EN		PX		U
Pyropyga decipiens	(Harris, 1836)	LC		E	E									E					E		E	E	E	E		E	E				E					E		E			E	E			E
Pyropyga minuta	(LeConte, 1852)	LC		E		E	E						E				E	E							E														E				E						E
Pyropyga modesta	Green, 1961	DD		E		E					E																				E								E				E
Pyropyga nigricans	(Say, 1823)	LC		E	E	E					E	E	E							E		E		E				E	E				E					E	E	E	E		E
Tenaspis angularis	(Gorham, 1880)	DD		E		E	E										E								E						E
[truncated: 21 more columns]

## Sheet: Key
Code	Presence	Description
E	Extant	Species recorded since 2000
U	Presence uncertain	Species recorded prior to 2000
PE	Possibly extant	No known records but habitat or locality is appropriate and species may occur here
PX	Possibly extinct	Species has not been seen in many years despite comprehensive survey efforts
