# Supplementary material for: Evaluating firefly extinction risk: Initial red list assessments for North America
Source: PLoS One. 2021 Nov 17;16(11):e0259379. doi: 10.1371/journal.pone.0259379 (PMC8598072; doi:10.1371/journal.pone.0259379)
Supplement: S2 Table — Contributor: Contributed information to Red List assessments; Assessor: Co-authored Red List assessments; Reviewer: Reviewed Red List assessments; Determiner: Verified species IDs. (XLSX) [file pone.0259379.s002.xlsx]

## Sheet: Sheet1
Expert name	Affiliation	Area of expertise	Role(s)
Buschman, Lawrent	Department of Entomology, Kansas State University, Manhattan, KS, USA	Life history, taxonomy	Contributor
Cicero, Joseph	School of Plant Sciences, University of Arizona, Tucson, AZ, USA	Systematics, taxonomy	Assessor, contributor, determiner
Faust, Lynn	Emory River Land Company, Knoxville, TN, USA	Life history, taxonomy	Assessor, contributor, determiner
Heckscher, Christopher	Department of Agriculture and Natural Resources, Delaware State University, Dover, DE, USA	Biogeography, conservation, taxonomy	Assessor, contributor, determiner
Hughes, Laura	Ohio University, Athens, OH, USA	Life history, taxonomy	Contributor, determiner
Keller, Oliver	Florida Department of Agriculture and Consumer Services, Gainesville, FL, USA	Systematics, taxonomy	Determiner
Lewis, Sara	Department of Biology, Tufts University, Medford, MA, USA	Evolutionary biology, conservation	Assessor, reviewer
Luk, Stephen	University of Guelph, Guelph, Ontario, Canada	Systematics, taxonomy	Determiner
Majka, Christopher	Nova Scotia Museum, Halifax, Nova Scotia, Canada	Biodiversity, systematics, taxonomy	Determiner
Pérez-Hernández, Cisteil	Instituto de Investigaciones en Ecosistemas y Sustentabilidad, Universidad Nacional Autónoma de México, Michoacán, México	Systematics, taxonomy	Assessor, contributor, determiner
Pfeiffer, Ben	Firefly Conservation and Research, New Braunfels, TX, USA	Life history, taxonomy	Assessor, contributor, determiner
Quinn, Mike	Texas Entomology, Austin, TX, USA	Systematics, taxonomy	Determiner
