# Supplementary material for: Evaluating firefly extinction risk: Initial red list assessments for North America
Source: PLoS One. 2021 Nov 17;16(11):e0259379. doi: 10.1371/journal.pone.0259379 (PMC8598072; doi:10.1371/journal.pone.0259379)
Supplement: S3 Table — (XLSX) [file pone.0259379.s003.xlsx]

## Sheet: Sheet1
Species name	Common name	Category	Conservation actions needed	Descriptions
Bicellonycha wickershamorum	Southwest spring firefly	VU	Surveys, monitoring	Survey and monitoring: Range and distribution, population size, trends, and abundance.
Bicellonycha wickershamorum piceum	Gila Southwest spring firefly	EN	Surveys, monitoring	Survey and monitoring: Confirm type locality is extant, determine if other occurrences are present in the area; monitor documented localities
Bicellonycha wickershamorum wickershamorum	Southwest spring firefly	VU	Surveys, monitoring	Survey and monitoring: Range and distribution, population size, trends, and abundance.
Lucidota luteicollis	Florida scrub dark firefly	VU	Surveys, monitoring, life history research, taxonomic work	Survey and monitoring: distribution, population status; life history studies; taxonomic work.
Micronaspis floridana	Florida intertidal firefly	EN	Surveys, monitoring, collections research	Survey and monitoring: determine if historic sites remain extant, document new sites and their conditions; adaptive site management. Could benefit from targeted community science effort. Examine museum collections to determine if any additional specimens and associated data are available but overlooked.
Photinus acuminatus	Pointy-lobed firefly	EN	Surveys, monitoring, site protection	Survey and monitoring: target historical localities where local extinction is not yet proven, revisit localities in NC, SC, and FL where this species has not recently been recorded; if found extant, protect localities.
Photinus knulli	Southwest synchronous firefly	VU	Surveys, monitoring	Survey and monitoring: Range and distribution, population trends; habitat monitoring to ensure numbers rebound after drought years.
Photuris bethaniensis	Bethany Beach firefly	CR	Surveys, monitoring, site management and restoration, site protection	Survey and monitoring: monitor known sites; survey stable, well-established interdunal freshwater swales throughout the Atlantic Coast to determine if additional localities occur; remove invasive plants; monitor freshwater aquifers, which may be depleted due to development projects adjacent to protected areas where this species occurs; manage sites to offset succession.
Photuris cinctipennis	Belted firefly	EN	Surveys, monitoring	Survey and monitoring: revisit historical collection sites in western MD to confirm species remains extant; consider additional survey efforts in DE and areas between eastern and central MD, as well as areas of the lower Delmarva Peninsula and adjacent areas of VA; identify habitat requirements.
Photuris flavicollis	Sky island firefly	VU	Surveys, monitoring, life history research, threats analysis	Survey and monitoring: Distribution and habitat associations, population size, trend; studies on ecology and threats. This species is a good candidate for targeted survey efforts by community scientists.
Photuris forresti	Loopy 5 firefly	EN	Surveys, monitoring, site protection, life history research, threats analysis	Site protections on private land. Survey and monitoring: identify additional occurrences, habitat associations; determine population size and trend; research ecology and threats.
Photuris mysticalampas	Mysterious lantern firefly	EN	Surveys, monitoring, site protection	Protection of forested buffers along occupied floodplain corridors is recommended. Continued inventory of peatland floodplain forest is needed in the Nanticoke watershed in Delaware and Maryland and in other areas of the Delmarva Peninsula.
Photuris pensylvanica	Dot-dash firefly	VU	Surveys, monitoring, site protection and restoration	Wetland preservation and restoration; elimination of invasive common reed; survey and monitoring of high quality tidal wetlands, particularly from ME to DE.
Photuris pyralomima	None	EN	Surveys, monitoring, site protection and restoration	Survey and monitoring: historical localities and other suitable habitats in New England, assess population size and distribution; concerted efforts to convert leased farmland on wildlife management areas to permanent old field habitat.
Photuris walldoxeyi	Cypress firefly	VU	Surveys, monitoring	Survey and monitoring: Range and distribution, population trends.
Pleotomodes needhami	Ant-loving scrub firefly	EN	Surveys, monitoring, threats analysis	Survey and monitoring: population size and trend; potential threats.
Pyractomena ecostata	Keel-necked firefly	EN	Surveys, monitoring, threats analysis	Targeted efforts to inventory, monitor, and protect the mid-Atlantic subpopulation ; research on distribution, population size and trend, and the impacts of known threats for the entire population.
Pyractomena vexillaria	Amber comet	EN	Surveys, monitoring	Survey and monitoring: needed in both Texas and Tabasco and Veracruz, Mexico to determine if historic localities are extant.
