# Supplementary material for: Evaluating firefly extinction risk: Initial red list assessments for North America
Source: PLoS One. 2021 Nov 17;16(11):e0259379. doi: 10.1371/journal.pone.0259379 (PMC8598072; doi:10.1371/journal.pone.0259379)
Supplement: S4 Table — (XLSX) [file pone.0259379.s004.xlsx]

## Sheet: Sheet1
Species name	Justification	Year last observed	Recent survey efforts (since 2000) (Y/N)	Courtship signal	Activity period	Flightless females (Y/N)	Distribution	Habitat specialist (Y/N/U)	Habitat description
Ellychnia bivulnerus	Range restricted with continuing decline in habitat. Has not been seen recently at one locality where it was once abundant.	1990s? (J. Cicero)	N	Pheromone	Diurnal	N	Arizona	U	Specifics unknown, but generally oak woodland within the Madrean Sky Islands
Microphotus fragilis	Extremely rare and exists only in small, isolated patches.	2015 (https://bugguide.net/node/view/1068152)	N	Glow	Nocturnal	Y	Arizona	N	Mid-elevation, open oak and juniper woodlands of southeastern AZ
Paraphausis eximius	Small EOO, declining habitat.	2015	N	None	Diurnal	Y (presumed)	Arizona	N	Mountain ranges in southeast AZ up to 1,829 m (6,000 feet) elevation
Photinus collustrans	Continuing decline in habitat, population decline inferred from lost occurrence localities.	2007 (SCAN)	N	Flash	Crepuscular	Y	Florida, Georgia	Y	Open grasslands within xeric hammocks
Photinus granulatus	Likely in decline and rare.	1977 (Texas A&M) Possibly 2018 (B. Pfeiffer)	N	Flash	Nocturnal	Y	Kansas, Texas (previously more widespread)	N	Meadows and lawns
Photinus immaculatus	Only known from type locality. Has not been observed recently and continuing decline in habitat has been observed.	1940 (SCAN)	N	Flash	Nocturnal	Y	Gillespie County, Texas	U	Unknown but likely near streams within open oak woodland and mesquite grassland of the Llano Uplift.
Photinus punctulatus	Population decline suspected because this species has not recently been collected over parts of its range, despite survey attempts.	2010? (SCAN)	Y	Flash	Nocturnal	Y	Illinois, Iowa, Missouri, Kansas, Oklahoma and Texas	N	Grasslands, meadows, and lawns
Photuris caerulescens	Range restricted habitat specialist.	2014 (C. Heckscher)	Y	Flash	Nocturnal	N	Minnesota, Wisconsin	Y	Tamarack swamp within glacial outwash plains of the upper Mississippi watershed
Photuris aurolucens	Not observed recently.	1970 (Lloyd 2018)	Y	Flash	Nocturnal	N	Wisconsin	Y	Tamarack swamp
Photuris congener	Continuing decline in habitat; has disappeared from at least one historical occurrence locality.	2014 (Faust 2017)	Y	Flash	Nocturnal	N	Florida, Georgia	Y	Shrubby undergrowth and margins of oak and mesic hammock forests
Photuris potomaca	Population declines suspected because this species was reportedly locally abundant and is now rare.	2010	Y	Flash	Nocturnal	N	Maryland, Virginia, Ohio, West Virginia and Kentucky	Y	Wooded areas along riverbanks
Prolutacea pulsator	Continuing decline in habitat, population decline suspected as it has been lost from some historic localities.	2017 (https://bugguide.net/node/view/934925)	N	Glow	Nocturnal	Y	Arizona, Nayarit	Y	Oak woodlands, riparian areas, and montane canyons
Pyractomena angustata	Narrowly distributed, rare firefly which has not recently been recorded. Continuing decline in habitat has been observed.	Possibly 2012 (L. Faust pers. comm.)	N	Flash	Nocturnal	N	Florida	N	Moist habitats including damp grasslands, wet prairies, pond margins, hayfields in river valleys, and roadside marshes
Pyractomena barberi	Continuing decline in habitat. Population size is likely decreasing as declines have been reported in some areas. This rare species was historically found in few localities, albeit often in abundance.	By J. Lloyd? Otherwise 1957 (Barber)	N	Flash	Nocturnal	N	Florida	Y	Wet prairie and pine flatwood forest habitats of the Gulf Hammock region
Pyractomena dispersa	Although widespread, distribution is patchy, with few occurrences and continuing decline in suspected as there is some evidence of local extirpations in several different regions throughout its range, likely due to decline in habitat.	2020	Y	Flash	Nocturnal	N	Southeast, Northeast, Upper Midwest and Rocky Mountains	Y	Wet habitats including swamps, marshes, river sloughs, low wet pastures
Pyractomena floridana	Rare; sympatric Pyractomena spp. are in decline. Continuing decline in habitat.	By J. Lloyd?	N	Flash	Nocturnal	N	MS, AL, FL	Y	Gulf hammock flatwoods with wetland areas, usually within a few miles of the coast.
Pyractomena lucifera	While this species is widespread, localized declines have been reported for this already uncommon habitat specialist.	Recently (In 2012 (Faust 2017), maybe more recently)	Y	Flash	Nocturnal	N	Eastern North America	N	Wetland habitat specialist found in freshwater marshy areas with aquatic vegetation and cattails
Pyractomena marginalis	Population likely in decline as this species may no longer be found in some parts of its former range.	Recently (2009, maybe more recently)	Y	Flash	Nocturnal	N	Eastern and Southeastern U.S.	N	Open areas, often near moving water
Pyractomena sinuata	Population is likely in decline as this species may have disappeared from some parts of its historical range, especially in the Northeastern United States and a few historically known localities in North Dakota.	By J. Lloyd?	Y	Flash	Nocturnal	N	NE to VT and CT, but previously much more widespread	N	Wetland and damp grassland habitats usually in proximity to marshes, rivers, damp swards, or ditches, including flooded agricultural field
