# Supplementary material for: Evaluating firefly extinction risk: Initial red list assessments for North America
Source: PLoS One. 2021 Nov 17;16(11):e0259379. doi: 10.1371/journal.pone.0259379 (PMC8598072; doi:10.1371/journal.pone.0259379)
Supplement: S5 Table — (XLSX) [file pone.0259379.s005.xlsx]

## Sheet: Sheet1
Genus	No. of spp.	% threatened (CR+EN+VU)	% Data Deficient (DD)	Behavioral type
Brachylampis	2	0	1	Diurnal
Ellychnia	16	0	0.81	Diurnal
Lucidota	3	0.33	0	Diurnal
Paraphausis	1	0	1	Diurnal
Pollaclasis	1	0	1	Diurnal
Pyropyga	4	0	0.25	Diurnal
Tenaspis	1	0	1	Diurnal
Aspisoma	1	0	0	Flashing
Bicellonycha	3	1	0	Flashing
Micronaspis	1	1	0	Flashing
Photinus	34	0.06	0.41	Flashing
Photuris	25	0.32	0.28	Flashing
Pyractomena	16	0.13	0.69	Flashing
Microphotus	6	0	0.83	Glow-worm
Nelsonphotus	1	0	1	Glow-worm
Phausis	10	0	0.8	Glow-worm
Pleotomodes	2	0.5	0.5	Glow-worm
Pleotomus	2	0	1	Glow-worm
Prolutacea	1	0	1	Glow-worm
Pterotus	2	0	0.5	Glow-worm
